# Supplementary material for: 4-[4-(1H-Imidazol-4-yl)phen­yl]-1H-imidazole
Source: Acta Crystallogr Sect E Struct Rep Online. 2012 Aug 1;68(Pt 9):o2618. doi: 10.1107/S1600536812032485 (PMC3435647; doi:10.1107/S1600536812032485)
Supplement: Supplementary file 2 [file e-68-o2618-Isup2.hkl]

# 
# h,k,l, Fc-squared, Fo-squared, sigma(Fo-squared) and status flag 
# 
data_I
_shelx_title ' Z in Pbca' 
_shelx_refln_list_code          4 
_shelx_F_calc_maximum      100.19 
_exptl_crystal_F_000       440.00 
_reflns_d_resolution_high  0.8411 
 
loop_ 
 _symmetry_equiv_pos_as_xyz 
 'x, y, z' 
 '-x+1/2, -y, z+1/2' 
 '-x, y+1/2, -z+1/2' 
 'x+1/2, -y+1/2, -z' 
 '-x, -y, -z' 
 'x-1/2, y, -z-1/2' 
 'x, -y-1/2, z-1/2' 
 '-x-1/2, y-1/2, z' 
 
_cell_length_a     6.8604 
_cell_length_b     9.4534 
_cell_length_c    16.4789 
_cell_angle_alpha  90.000 
_cell_angle_beta   90.000 
_cell_angle_gamma  90.000 
 
_shelx_F_squared_multiplier     1.000 
 
loop_ 
 _refln_index_h 
 _refln_index_k 
 _refln_index_l 
 _refln_F_squared_calc 
 _refln_F_squared_meas 
 _refln_F_squared_sigma 
 _refln_observed_status 
   4   0   0     1218.54     1202.26     13.54 o 
   6   0   0      134.32      132.69      4.71 o 
   8   0   0       71.48       79.90      4.64 o 
   2   1   0     2964.15     2697.48     43.75 o 
   4   1   0      260.76      260.29      3.04 o 
   6   1   0        1.37        1.92      1.34 o 
   8   1   0        0.04        1.14      1.49 o 
   2   2   0     2714.34     2699.14     21.87 o 
   4   2   0     1175.79     1145.44      9.27 o 
   6   2   0       56.57       64.98      3.03 o 
   8   2   0        3.08        4.70      1.78 o 
   2   3   0     2017.33     2049.30     15.13 o 
   4   3   0      198.06      204.31      3.00 o 
   6   3   0        1.55        2.19      1.28 o 
   0   4   0     3591.11     3744.64     37.99 o 
   2   4   0     1414.86     1451.09     12.51 o 
   4   4   0       65.34       66.89      1.70 o 
   6   4   0        0.01       -0.06      0.97 o 
   2   5   0       74.51       61.94      1.55 o 
   4   5   0       99.49      100.52      3.19 o 
   6   5   0       21.90       18.88      1.56 o 
   0   6   0      204.94      179.79      3.38 o 
   2   6   0       26.97       20.52      1.16 o 
   4   6   0       34.27       24.48      1.38 o 
   6   6   0       68.15       72.21      2.61 o 
   2   7   0        7.32        8.75      1.06 o 
   4   7   0       24.99       23.77      1.83 o 
   6   7   0        7.99        7.06      1.49 o 
   0   8   0      385.66      384.22     10.71 o 
   2   8   0       73.92       71.88      2.30 o 
   4   8   0       13.02        9.93      1.34 o 
   2   9   0       13.70       13.87      1.59 o 
   4   9   0        4.04        2.00      1.28 o 
   0  10   0        2.20        0.27      1.66 o 
   2  10   0        2.78        6.91      1.45 o 
   1   1   1     5842.59     5720.83     38.83 o 
   2   1   1     2208.94     2121.42     12.10 o 
   3   1   1        9.78        7.11      0.39 o 
   4   1   1      533.86      506.99      3.33 o 
   5   1   1        0.08       -0.34      0.44 o 
   6   1   1       42.16       41.18      1.20 o 
   7   1   1       85.67       88.13      2.58 o 
   8   1   1        1.23        1.89      1.11 o 
   0   2   1      140.53      111.69      1.61 o 
   1   2   1      559.68      544.11      3.58 o 
   2   2   1       53.49       59.89      0.88 o 
   3   2   1       20.73       24.73      0.63 o 
   4   2   1      256.87      252.38      2.19 o 
   5   2   1       93.97       87.68      1.31 o 
   6   2   1      132.82      132.18      2.09 o 
   7   2   1       11.66       12.60      1.24 o 
   8   2   1       30.13       32.07      1.87 o 
   1   3   1        3.32        7.38      0.42 o 
   2   3   1      374.20      377.33      2.54 o 
   3   3   1      163.25      180.05      1.73 o 
   4   3   1      492.22      452.08      3.44 o 
   5   3   1      153.60      146.23      1.78 o 
   6   3   1      134.30      126.55      2.90 o 
   7   3   1       34.65       35.05      1.74 o 
   0   4   1      171.71      178.31      2.07 o 
   1   4   1      205.66      203.87      1.77 o 
   2   4   1       43.35       45.97      0.81 o 
   3   4   1      255.14      258.89      2.09 o 
   4   4   1       17.14       16.29      0.79 o 
   5   4   1        0.40       -0.53      0.56 o 
   6   4   1       14.22       13.32      1.29 o 
   7   4   1        4.33        4.10      1.16 o 
   1   5   1       59.10       65.91      1.08 o 
   2   5   1        1.81        1.80      0.49 o 
   3   5   1        5.03        5.14      0.59 o 
   4   5   1       33.76       35.50      1.02 o 
   5   5   1        0.31       -0.49      0.53 o 
   6   5   1       38.22       37.71      1.54 o 
   7   5   1        3.91        4.18      1.16 o 
   0   6   1        0.84        0.86      0.57 o 
   1   6   1        2.72        3.22      0.62 o 
   2   6   1       11.72       12.18      0.72 o 
   3   6   1        4.61        3.39      0.64 o 
   4   6   1        5.79        5.26      0.72 o 
   5   6   1       27.14       26.35      1.16 o 
   6   6   1        0.03        0.33      0.93 o 
   1   7   1       27.00       24.56      1.09 o 
   2   7   1      219.19      209.17      2.42 o 
   3   7   1      106.85       99.02      1.64 o 
   4   7   1      224.97      217.86      2.49 o 
   5   7   1       60.24       57.11      1.63 o 
   6   7   1       79.01       83.39      2.28 o 
   0   8   1        3.24        3.68      1.15 o 
   1   8   1        1.79        1.23      0.76 o 
   2   8   1        2.12        2.20      0.76 o 
   3   8   1        7.22        7.74      1.01 o 
   4   8   1       15.33       19.67      1.04 o 
   5   8   1       13.20       15.98      1.12 o 
   1   9   1      108.91      108.81      1.99 o 
   2   9   1        3.37        4.41      0.88 o 
   3   9   1        3.96        2.97      0.88 o 
   4   9   1        7.73        8.32      1.00 o 
   0  10   1      100.08      106.48      4.31 o 
   1  10   1       39.29       42.39      2.18 o 
   2  10   1       55.98       57.42      1.71 o 
   3  10   1       50.02       53.44      1.67 o 
   1  11   1       18.40       16.23      1.27 o 
   1   0   2        0.83        0.29      0.44 o 
   2   0   2     6934.67     6728.60     53.08 o 
   3   0   2      482.47      443.52      5.34 o 
   4   0   2     2207.12     2131.59     17.83 o 
   5   0   2      409.10      382.11      5.61 o 
   6   0   2       30.45       25.14      1.48 o 
   7   0   2      100.44       98.24      3.22 o 
   8   0   2       45.64       56.40      2.87 o 
   1   1   2    10038.25     9539.40     62.09 o 
   2   1   2      763.07      733.17      4.90 o 
   3   1   2     1867.37     1855.37     11.00 o 
   4   1   2       13.21       13.78      0.55 o 
   5   1   2      113.73      117.29      1.90 o 
   6   1   2        0.74        0.15      0.63 o 
   7   1   2        1.89       -0.24      0.88 o 
   8   1   2        3.76        3.12      1.15 o 
   0   2   2     7379.03     7380.96     74.09 o 
   1   2   2      769.82      771.22      4.75 o 
   2   2   2     2264.42     2214.36     11.72 o 
   3   2   2      504.02      465.91      3.27 o 
   4   2   2       92.68       84.01      1.12 o 
   5   2   2       15.77       12.09      0.77 o 
   6   2   2       39.68       35.36      1.46 o 
   7   2   2        0.14        0.90      0.90 o 
   1   3   2      482.26      516.35      3.26 o 
   2   3   2      226.98      238.64      2.17 o 
   3   3   2      308.93      313.64      2.52 o 
   4   3   2       23.43       23.41      0.71 o 
   5   3   2       52.34       54.98      1.40 o 
   6   3   2       89.79       92.61      1.82 o 
   7   3   2        3.46        1.06      0.98 o 
   0   4   2       13.85       21.18      0.90 o 
   1   4   2      241.65      254.19      1.90 o 
   2   4   2       48.37       43.84      0.97 o 
   3   4   2      215.54      207.59      2.00 o 
   4   4   2        6.91        4.43      0.63 o 
   5   4   2        3.63        6.32      0.75 o 
   6   4   2       34.69       35.01      1.50 o 
   7   4   2        1.83        1.28      1.04 o 
   1   5   2     1685.85     1705.73      9.24 o 
   2   5   2        9.31       13.39      0.65 o 
   3   5   2      127.12      128.62      1.62 o 
   4   5   2       16.46       15.34      0.86 o 
   5   5   2        2.28        0.76      0.64 o 
   6   5   2        7.01        7.26      0.90 o 
   7   5   2        4.82        6.63      1.33 o 
   0   6   2      128.11      128.16      2.19 o 
   1   6   2        0.12       -0.51      0.50 o 
   2   6   2       77.54       78.61      1.33 o 
   3   6   2        8.56       10.45      0.83 o 
   4   6   2       18.84       15.41      0.88 o 
   5   6   2       23.74       24.18      1.20 o 
   6   6   2        6.12        6.55      0.98 o 
   1   7   2       17.64       20.71      0.96 o 
   2   7   2        8.86       10.88      0.79 o 
   3   7   2       41.42       49.30      1.24 o 
   4   7   2        1.85        2.21      0.70 o 
   5   7   2        4.76        4.78      0.86 o 
   6   7   2        2.85        3.25      1.03 o 
   0   8   2       99.64       86.97      2.44 o 
   1   8   2       10.12       11.24      0.96 o 
   2   8   2      196.33      186.80      2.46 o 
   3   8   2       27.60       28.66      1.26 o 
   4   8   2      189.13      188.18      2.44 o 
   5   8   2        5.61        6.00      0.99 o 
   1   9   2      117.67      116.46      2.07 o 
   2   9   2       25.90       27.37      1.24 o 
   3   9   2       22.50       21.43      1.20 o 
   4   9   2        8.06        6.57      0.99 o 
   0  10   2      299.55      320.29      5.15 o 
   1  10   2        0.08       -0.44      0.86 o 
   2  10   2      118.25      127.17      2.51 o 
   3  10   2        2.88        2.99      0.94 o 
   1  11   2        1.69        1.71      0.99 o 
   1   1   3     1604.83     1556.45      9.97 o 
   2   1   3      223.03      211.76      1.66 o 
   3   1   3      117.19      114.77      1.64 o 
   4   1   3      148.66      137.66      1.39 o 
   5   1   3      123.09      115.91      1.86 o 
   6   1   3      225.68      226.15      2.97 o 
   7   1   3        0.12       -0.15      0.85 o 
   8   1   3       47.98       52.15      2.89 o 
   0   2   3      321.40      309.17      3.10 o 
   1   2   3     1967.47     1976.36     11.41 o 
   2   2   3      715.43      705.39      4.41 o 
   3   2   3     1829.05     1784.25     10.00 o 
   4   2   3      421.90      420.19      3.04 o 
   5   2   3      109.42      107.54      1.95 o 
   6   2   3       95.09       87.31      2.54 o 
   7   2   3        1.44        0.82      0.78 o 
   1   3   3        5.93        4.81      0.37 o 
   2   3   3      637.34      655.11      3.90 o 
   3   3   3      245.97      221.36      1.84 o 
   4   3   3      161.03      157.32      1.68 o 
   5   3   3      142.38      132.63      2.40 o 
   6   3   3       19.53       17.52      1.13 o 
   7   3   3       38.84       36.64      1.66 o 
   0   4   3       16.93       14.19      0.70 o 
   1   4   3       13.77       15.20      0.54 o 
   2   4   3      100.59       98.69      1.14 o 
   3   4   3       12.66       13.22      0.58 o 
   4   4   3       50.65       54.86      1.14 o 
   5   4   3       30.56       31.92      1.92 o 
   6   4   3        0.22        0.42      0.65 o 
   7   4   3        0.01        0.94      1.06 o 
   1   5   3      706.45      740.90      4.62 o 
   2   5   3      259.94      258.46      2.45 o 
   3   5   3       89.82       95.86      1.53 o 
   4   5   3       84.22       84.14      1.51 o 
   5   5   3       30.92       33.15      1.48 o 
   6   5   3        2.69        2.32      0.74 o 
   7   5   3       42.16       42.75      1.97 o 
   0   6   3       69.97       75.43      1.60 o 
   1   6   3      113.99      106.82      1.48 o 
   2   6   3        0.32        0.25      0.55 o 
   3   6   3      227.60      221.25      2.39 o 
   4   6   3       44.17       44.67      1.16 o 
   5   6   3       32.85       30.07      1.22 o 
   6   6   3       17.39       17.67      1.26 o 
   1   7   3       68.48       73.61      1.49 o 
   2   7   3        0.14       -0.64      0.60 o 
   3   7   3        0.01       -0.31      0.62 o 
   4   7   3       24.65       24.72      1.04 o 
   5   7   3       10.90       11.87      1.16 o 
   6   7   3       31.09       30.56      1.71 o 
   0   8   3      808.41      768.08      8.29 o 
   1   8   3        2.00        2.63      0.79 o 
   2   8   3      357.86      334.05      3.51 o 
   3   8   3       43.99       45.99      1.39 o 
   4   8   3       42.24       40.37      1.36 o 
   5   8   3       44.83       40.77      1.60 o 
   1   9   3       43.16       43.57      1.42 o 
   2   9   3        2.44        2.41      0.85 o 
   3   9   3        1.31        1.31      0.84 o 
   4   9   3       13.47       12.75      1.16 o 
   0  10   3        0.95        0.40      1.19 o 
   1  10   3       11.13       10.91      1.31 o 
   2  10   3        9.23       10.23      1.12 o 
   3  10   3       15.03       15.43      1.21 o 
   1  11   3        0.00        0.07      0.96 o 
   1   0   4      840.29      788.95      7.27 o 
   2   0   4      360.35      308.51      3.58 o 
   3   0   4      488.25      482.79      4.55 o 
   4   0   4        1.80        1.10      0.87 o 
   5   0   4        2.15        2.66      1.01 o 
   6   0   4       16.21       17.99      1.66 o 
   7   0   4       28.89       25.51      2.53 o 
   1   1   4     1220.54     1248.37      8.16 o 
   2   1   4       39.63       42.52      0.69 o 
   3   1   4       83.56       78.86      0.99 o 
   4   1   4      341.84      323.34      2.71 o 
   5   1   4        6.35        7.75      0.77 o 
   6   1   4      178.30      179.38      2.45 o 
   7   1   4       15.33       16.14      1.06 o 
   0   2   4       21.43       19.19      0.70 o 
   1   2   4      239.92      223.38      1.92 o 
   2   2   4        3.98        5.17      0.40 o 
   3   2   4       98.41       91.57      1.08 o 
   4   2   4       24.02       25.06      0.90 o 
   5   2   4       29.23       27.43      1.06 o 
   6   2   4        8.94        8.83      0.89 o 
   7   2   4       26.33       24.36      1.57 o 
   1   3   4      179.70      171.94      2.13 o 
   2   3   4      461.35      456.56      3.01 o 
   3   3   4       19.34       18.68      0.59 o 
   4   3   4      114.60      113.92      1.50 o 
   5   3   4       69.85       69.33      1.50 o 
   6   3   4        2.45        2.98      0.78 o 
   7   3   4       20.26       18.74      1.34 o 
   0   4   4      512.11      589.07      5.76 o 
   1   4   4       95.19      104.55      1.16 o 
   2   4   4        4.56        5.95      0.48 o 
   3   4   4       62.36       58.96      1.00 o 
   4   4   4       90.56       88.42      1.43 o 
   5   4   4        2.36        3.40      0.76 o 
   6   4   4        4.61        2.84      0.92 o 
   7   4   4        1.12        1.41      0.99 o 
   1   5   4      856.29      900.25      5.33 o 
   2   5   4        3.16        3.10      0.53 o 
   3   5   4      549.76      551.93      4.28 o 
   4   5   4       14.59       15.64      0.87 o 
   5   5   4      103.38      102.92      1.97 o 
   6   5   4       12.12       15.12      1.26 o 
   7   5   4        0.20        0.78      1.04 o 
   0   6   4      616.44      644.37      5.94 o 
   1   6   4       23.53       26.47      1.04 o 
   2   6   4      208.66      215.31      2.51 o 
   3   6   4       19.50       21.37      0.90 o 
   4   6   4        5.41        6.54      0.79 o 
   5   6   4        1.86        2.28      0.94 o 
   6   6   4        2.15        2.04      0.97 o 
   1   7   4      317.24      334.16      3.20 o 
   2   7   4      289.13      279.10      2.74 o 
   3   7   4       42.19       44.88      1.28 o 
   4   7   4       80.25       78.16      2.13 o 
   5   7   4        5.37        6.62      1.10 o 
   6   7   4        0.70        1.53      1.03 o 
   0   8   4     1149.76     1071.81     10.70 o 
   1   8   4        7.00        7.30      0.89 o 
   2   8   4      520.34      501.77      4.40 o 
   3   8   4        9.04        8.70      0.90 o 
   4   8   4       47.36       47.41      1.61 o 
   5   8   4        0.16       -1.20      1.02 o 
   1   9   4      258.16      253.51      3.02 o 
   2   9   4        4.56        4.90      0.91 o 
   3   9   4       34.08       30.71      1.34 o 
   4   9   4        9.48        6.16      1.19 o 
   0  10   4       65.00       67.87      2.50 o 
   1  10   4        0.99        0.98      0.89 o 
   2  10   4      115.18      113.93      2.61 o 
   3  10   4        0.85       -0.44      0.91 o 
   1   1   5       66.26       61.25      0.90 o 
   2   1   5      433.43      442.35      3.24 o 
   3   1   5      119.41      136.75      1.48 o 
   4   1   5       26.85       29.85      0.89 o 
   5   1   5       26.64       26.13      1.00 o 
   6   1   5       13.29       13.71      1.00 o 
   7   1   5        0.13        0.14      0.87 o 
   0   2   5       76.36      101.91      1.47 o 
   1   2   5       34.03       33.09      0.64 o 
   2   2   5       81.45       87.66      1.06 o 
   3   2   5      109.15      119.95      1.38 o 
   4   2   5       28.23       28.16      1.04 o 
   5   2   5      410.40      396.08      3.79 o 
   6   2   5        0.00       -0.74      0.73 o 
   7   2   5      134.98      135.87      2.68 o 
   1   3   5      587.38      587.69      4.26 o 
   2   3   5      220.36      216.47      1.73 o 
   3   3   5      100.02       91.46      1.13 o 
   4   3   5        6.71        8.11      0.87 o 
   5   3   5       75.39       74.18      1.61 o 
   6   3   5       45.98       42.99      1.63 o 
   7   3   5        0.67        1.38      0.94 o 
   0   4   5       15.44       23.31      0.88 o 
   1   4   5        7.68        5.86      0.45 o 
   2   4   5      140.00      143.23      1.44 o 
   3   4   5        2.58        4.29      0.51 o 
   4   4   5      367.12      355.91      3.23 o 
   5   4   5        2.11        1.28      0.82 o 
   6   4   5      162.93      161.98      2.79 o 
   7   4   5       11.27       12.18      1.28 o 
   1   5   5        0.02        0.60      0.46 o 
   2   5   5        7.43        8.12      0.57 o 
   3   5   5      211.27      211.08      2.20 o 
   4   5   5        0.80        0.59      0.64 o 
   5   5   5       54.72       51.94      1.67 o 
   6   5   5        0.92        1.10      0.97 o 
   7   5   5        9.68       11.93      1.34 o 
   0   6   5      373.79      371.74      4.03 o 
   1   6   5       30.87       32.39      1.08 o 
   2   6   5      181.43      175.59      2.04 o 
   3   6   5        0.10       -0.31      0.56 o 
   4   6   5       35.38       37.86      1.32 o 
   5   6   5      116.57      115.64      2.81 o 
   6   6   5       21.59       24.61      1.53 o 
   1   7   5       71.00       60.21      1.49 o 
   2   7   5       19.17       16.85      0.90 o 
   3   7   5       32.84       30.11      1.06 o 
   4   7   5        3.54        1.09      0.73 o 
   5   7   5        3.45        3.35      1.03 o 
   6   7   5        0.04        0.98      1.05 o 
   0   8   5        0.04       -0.34      1.09 o 
   1   8   5       32.11       30.60      1.19 o 
   2   8   5        2.54        1.22      0.64 o 
   3   8   5       24.25       21.97      1.12 o 
   4   8   5        3.37        3.88      0.98 o 
   5   8   5        0.92        1.17      1.03 o 
   1   9   5       32.63       33.69      1.32 o 
   2   9   5       27.14       27.49      1.28 o 
   3   9   5       64.11       66.25      1.84 o 
   4   9   5        8.14        5.60      1.17 o 
   0  10   5      160.70      166.69      3.68 o 
   1  10   5        0.92        0.08      0.89 o 
   2  10   5       46.39       44.97      1.64 o 
   3  10   5        8.80       10.83      1.29 o 
   0   0   6     1438.48     1461.62     17.13 o 
   1   0   6      285.19      303.68      3.28 o 
   2   0   6     1289.51     1365.04     12.63 o 
   3   0   6      442.68      469.11      5.26 o 
   4   0   6      352.45      373.60      4.91 o 
   5   0   6       23.72       22.33      1.46 o 
   6   0   6       58.76       59.95      2.50 o 
   7   0   6        0.00        0.95      1.30 o 
   1   1   6        0.25       -0.06      0.30 o 
   2   1   6      273.65      283.02      2.34 o 
   3   1   6       28.20       27.78      0.75 o 
   4   1   6       25.86       28.87      1.00 o 
   5   1   6        8.36        7.95      0.84 o 
   6   1   6        1.06        0.21      0.78 o 
   7   1   6        0.25       -0.82      0.89 o 
   0   2   6      469.24      555.94      4.95 o 
   1   2   6        4.34        5.61      0.36 o 
   2   2   6        0.00        0.44      0.32 o 
   3   2   6       23.37       22.49      0.69 o 
   4   2   6       78.24       71.77      1.67 o 
   5   2   6       97.36       98.25      1.84 o 
   6   2   6       17.90       17.72      1.10 o 
   7   2   6       37.78       36.75      1.68 o 
   1   3   6     2125.38     2344.03     12.53 o 
   2   3   6        2.28        3.80      0.40 o 
   3   3   6      916.60      920.27      5.59 o 
   4   3   6       67.23       72.37      1.49 o 
   5   3   6      202.33      198.98      2.74 o 
   6   3   6       64.51       64.85      1.93 o 
   7   3   6       11.23       11.43      1.38 o 
   0   4   6      546.59      535.71      4.86 o 
   1   4   6        2.39        2.63      0.40 o 
   2   4   6        0.24       -0.01      0.40 o 
   3   4   6        4.26        6.10      0.70 o 
   4   4   6      232.37      214.50      3.05 o 
   5   4   6        0.79        0.86      0.81 o 
   6   4   6       12.04       11.01      1.12 o 
   7   4   6        0.38        0.56      1.08 o 
   1   5   6      403.14      403.84      2.92 o 
   2   5   6      160.30      158.45      2.04 o 
   3   5   6      122.01      123.82      1.77 o 
   4   5   6       10.89       13.29      1.09 o 
   5   5   6       12.51       16.56      1.20 o 
   6   5   6       17.96       17.22      1.33 o 
   0   6   6      176.19      187.21      2.68 o 
   1   6   6       78.16       73.19      1.48 o 
   2   6   6      307.71      307.86      2.77 o 
   3   6   6      236.27      231.86      2.71 o 
   4   6   6      247.94      246.17      3.38 o 
   5   6   6       99.20       99.61      2.41 o 
   6   6   6       20.34       18.31      1.50 o 
   1   7   6      470.48      429.33      3.94 o 
   2   7   6       79.58       81.41      1.50 o 
   3   7   6      106.33       96.88      2.01 o 
   4   7   6        2.75        3.36      0.97 o 
   5   7   6        1.75        1.50      1.03 o 
   0   8   6      102.00       87.73      2.42 o 
   1   8   6        5.91        5.89      0.80 o 
   2   8   6      109.59      103.34      1.84 o 
   3   8   6       47.28       46.15      1.69 o 
   4   8   6       80.46       85.66      2.24 o 
   5   8   6       53.63       55.48      2.03 o 
   1   9   6       93.70       85.68      1.83 o 
   2   9   6        7.69        6.24      1.28 o 
   3   9   6       66.46       69.87      2.09 o 
   4   9   6        0.06        0.50      1.15 o 
   0  10   6       12.46       12.18      1.59 o 
   1  10   6        0.44        0.09      0.90 o 
   2  10   6        0.72        0.35      0.98 o 
   1   1   7      389.13      434.16      3.19 o 
   2   1   7        0.88        0.83      0.34 o 
   3   1   7      106.92      118.94      1.54 o 
   4   1   7        0.81        1.33      0.59 o 
   5   1   7        1.60        0.23      0.74 o 
   6   1   7        3.97        2.84      0.87 o 
   7   1   7        0.94        1.44      0.99 o 
   0   2   7      102.12      114.13      1.68 o 
   1   2   7      306.03      344.22      2.38 o 
   2   2   7       40.35       38.34      0.72 o 
   3   2   7      282.20      282.84      2.51 o 
   4   2   7        5.60        4.94      0.74 o 
   5   2   7       34.12       32.21      1.29 o 
   6   2   7        0.14        0.75      0.86 o 
   7   2   7       22.36       27.72      1.58 o 
   1   3   7       71.69       76.78      1.05 o 
   2   3   7        1.44        1.86      0.40 o 
   3   3   7      124.03      114.97      1.66 o 
   4   3   7        0.51       -0.17      0.66 o 
   5   3   7       21.23       22.41      1.17 o 
   6   3   7        2.51        1.91      1.08 o 
   7   3   7       26.18       29.33      1.88 o 
   0   4   7        0.62        1.26      0.59 o 
   1   4   7        5.64        4.87      0.46 o 
   2   4   7        0.07        0.72      0.45 o 
   3   4   7       11.65       10.21      0.77 o 
   4   4   7       11.11        9.81      0.93 o 
   5   4   7       18.32       19.62      1.23 o 
   6   4   7        4.76        4.03      1.10 o 
   7   4   7       10.70       12.23      1.45 o 
   1   5   7       30.25       35.00      0.91 o 
   2   5   7        0.73        1.52      0.56 o 
   3   5   7      376.58      357.61      3.56 o 
   4   5   7        2.44        2.70      0.87 o 
   5   5   7      339.86      339.01      4.34 o 
   6   5   7        3.65        5.70      1.22 o 
   0   6   7        0.85        0.87      0.77 o 
   1   6   7      192.65      182.68      2.14 o 
   2   6   7        1.28        0.79      0.67 o 
   3   6   7      344.87      327.62      3.50 o 
   4   6   7        0.00       -1.24      0.88 o 
   5   6   7        4.03        4.87      1.23 o 
   6   6   7        0.09        0.62      1.07 o 
   1   7   7       21.84       21.08      1.00 o 
   2   7   7        0.09       -0.68      0.63 o 
   3   7   7        0.30       -0.16      0.64 o 
   4   7   7        0.82       -0.27      0.88 o 
   5   7   7        0.03        0.69      1.01 o 
   0   8   7        3.08        0.51      0.98 o 
   1   8   7       40.48       42.68      1.43 o 
   2   8   7        5.90        7.09      0.93 o 
   3   8   7       30.65       35.69      1.58 o 
   4   8   7        5.03        5.17      1.11 o 
   1   9   7       88.96       89.09      2.02 o 
   2   9   7        1.90        2.27      0.91 o 
   3   9   7        0.93        0.47      0.99 o 
   0  10   7        1.05       -1.87      1.25 o 
   1  10   7        8.59       11.65      1.21 o 
   2  10   7        3.13        3.87      1.06 o 
   0   0   8      627.28      679.85      8.86 o 
   1   0   8        9.40        9.46      0.65 o 
   2   0   8       59.15       51.21      1.13 o 
   3   0   8       30.73       26.01      1.45 o 
   4   0   8        6.97        7.76      1.18 o 
   5   0   8       18.40       18.69      1.65 o 
   6   0   8        1.03        0.27      1.18 o 
   7   0   8        3.18        0.39      1.32 o 
   1   1   8      145.01      173.05      1.58 o 
   2   1   8      338.47      368.43      2.97 o 
   3   1   8       16.32       18.53      0.89 o 
   4   1   8       48.34       49.01      1.60 o 
   5   1   8        0.07       -0.80      0.75 o 
   6   1   8        0.29       -0.53      0.82 o 
   7   1   8        0.68       -1.19      0.97 o 
   0   2   8     2421.77     2644.16     20.41 o 
   1   2   8        0.04        0.29      0.39 o 
   2   2   8      858.95      941.04      6.29 o 
   3   2   8       21.11       22.91      0.92 o 
   4   2   8       61.85       64.23      1.55 o 
   5   2   8       21.35       20.73      1.29 o 
   6   2   8       14.95       16.32      1.26 o 
   7   2   8        7.23        8.81      1.22 o 
   1   3   8     1016.52     1085.34      6.31 o 
   2   3   8       14.53       16.50      0.76 o 
   3   3   8      310.97      317.60      3.18 o 
   4   3   8       10.16       10.30      0.90 o 
   5   3   8       46.28       48.30      1.63 o 
   6   3   8       12.60        9.84      1.35 o 
   7   3   8        6.40        5.78      1.31 o 
   0   4   8        0.00        0.41      0.58 o 
   1   4   8       16.41       17.72      0.72 o 
   2   4   8      276.77      281.68      2.62 o 
   3   4   8       11.26       10.05      0.90 o 
   4   4   8      643.54      653.08      6.21 o 
   5   4   8        1.30        0.85      0.93 o 
   6   4   8       83.79       89.70      2.53 o 
   1   5   8      452.83      437.37      3.35 o 
   2   5   8      319.14      308.20      2.73 o 
   3   5   8      140.60      138.44      2.23 o 
   4   5   8      139.44      140.58      2.50 o 
   5   5   8       25.65       23.33      1.39 o 
   6   5   8        1.89        2.05      1.20 o 
   0   6   8       23.96       24.54      1.21 o 
   1   6   8       31.78       35.97      1.13 o 
   2   6   8       89.92       85.51      1.72 o 
   3   6   8       91.80       93.77      1.85 o 
   4   6   8       87.21       92.85      2.27 o 
   5   6   8       31.23       38.67      1.70 o 
   6   6   8        0.79        2.40      1.23 o 
   1   7   8      150.77      137.31      2.34 o 
   2   7   8       12.93       14.60      0.97 o 
   3   7   8       13.05       11.37      1.01 o 
   4   7   8       50.19       55.14      1.92 o 
   5   7   8        0.88        1.03      1.06 o 
   0   8   8       10.28       11.86      1.49 o 
   1   8   8        7.25        7.94      0.95 o 
   2   8   8       13.12       13.04      1.07 o 
   3   8   8       31.82       33.29      1.56 o 
   4   8   8       13.11       15.66      1.46 o 
   1   9   8       77.98       78.07      1.94 o 
   2   9   8       13.67       11.21      1.18 o 
   3   9   8       46.49       46.23      1.85 o 
   0  10   8        4.03        7.91      1.72 o 
   1  10   8        1.87       -0.62      0.99 o 
   1   1   9      171.78      195.51      1.76 o 
   2   1   9       46.01       43.19      0.99 o 
   3   1   9       72.19       72.37      2.09 o 
   4   1   9        8.92        9.39      0.96 o 
   5   1   9        0.55       -0.39      0.81 o 
   6   1   9        0.18       -1.09      0.87 o 
   7   1   9        0.05       -0.27      1.00 o 
   0   2   9      239.78      249.63      2.88 o 
   1   2   9        0.14        0.12      0.39 o 
   2   2   9       86.71       90.73      1.24 o 
   3   2   9      131.59      134.57      2.76 o 
   4   2   9        3.77        3.04      0.81 o 
   5   2   9      231.68      234.45      3.31 o 
   6   2   9        1.62        1.38      0.92 o 
   7   2   9       62.43       63.93      2.70 o 
   1   3   9      217.66      230.87      2.07 o 
   2   3   9       63.90       66.67      1.17 o 
   3   3   9       10.77       11.26      0.88 o 
   4   3   9        0.30       -0.55      0.66 o 
   5   3   9       13.64       14.40      1.20 o 
   6   3   9       30.76       33.43      2.38 o 
   0   4   9       19.64       19.25      1.04 o 
   1   4   9        0.50        1.33      0.52 o 
   2   4   9        3.13        3.13      0.65 o 
   3   4   9        1.56        1.23      0.77 o 
   4   4   9       74.21       78.79      2.00 o 
   5   4   9        0.23       -0.17      0.92 o 
   6   4   9       67.18       67.57      2.31 o 
   1   5   9       45.28       47.74      1.20 o 
   2   5   9        5.29        6.15      0.69 o 
   3   5   9      298.46      301.45      3.76 o 
   4   5   9        0.28        1.56      0.87 o 
   5   5   9      122.11      125.05      2.86 o 
   6   5   9        0.89        1.58      1.17 o 
   0   6   9      112.75      105.89      2.92 o 
   1   6   9       10.49       11.81      0.85 o 
   2   6   9       46.07       46.67      1.49 o 
   3   6   9        0.06       -0.70      0.84 o 
   4   6   9        2.97        0.91      0.95 o 
   5   6   9       99.79      102.61      3.37 o 
   1   7   9       12.18       16.69      1.04 o 
   2   7   9        2.02        3.02      0.78 o 
   3   7   9       15.73       17.51      1.28 o 
   4   7   9        0.35       -0.60      0.94 o 
   5   7   9        3.18        3.01      1.24 o 
   0   8   9        0.01       -1.65      1.10 o 
   1   8   9       25.77       25.79      1.31 o 
   2   8   9        1.08        0.99      0.94 o 
   3   8   9       30.31       27.32      1.69 o 
   4   8   9        0.05       -1.51      1.01 o 
   1   9   9       17.41       16.57      1.32 o 
   2   9   9       11.91       14.34      1.39 o 
   3   9   9       42.41       41.95      2.16 o 
   0   0  10       35.84       39.56      1.59 o 
   1   0  10      104.32      101.51      1.84 o 
   2   0  10      244.76      256.35      4.11 o 
   3   0  10      292.97      303.09      4.88 o 
   4   0  10      165.48      155.26      3.56 o 
   5   0  10       30.95       35.89      2.13 o 
   6   0  10       23.21       21.06      2.01 o 
   7   0  10        0.21        1.12      1.51 o 
   1   1  10      550.62      618.80      4.17 o 
   2   1  10        2.03        1.71      0.63 o 
   3   1  10      114.29      123.00      2.09 o 
   4   1  10       43.83       44.05      1.48 o 
   5   1  10        0.38       -0.41      0.81 o 
   6   1  10       34.41       35.03      1.64 o 
   0   2  10      102.59      113.15      1.85 o 
   1   2  10       14.64       13.07      0.60 o 
   2   2  10      111.25      117.25      2.02 o 
   3   2  10        4.68        5.57      0.81 o 
   4   2  10       60.74       65.36      1.73 o 
   5   2  10       26.74       28.48      1.58 o 
   6   2  10       10.38       11.26      1.23 o 
   1   3  10       15.49       11.09      0.63 o 
   2   3  10       34.41       39.80      1.13 o 
   3   3  10        0.15        0.96      0.73 o 
   4   3  10        3.03        2.26      0.93 o 
   5   3  10       13.77       13.15      1.18 o 
   6   3  10       17.66       22.22      1.88 o 
   0   4  10      821.59      869.10      8.56 o 
   1   4  10       15.89       16.20      0.75 o 
   2   4  10      173.46      183.04      2.60 o 
   3   4  10        9.62       11.97      1.06 o 
   4   4  10        3.66        3.47      0.91 o 
   5   4  10        9.27        8.38      1.24 o 
   6   4  10        1.14        0.48      1.07 o 
   1   5  10      425.93      410.20      3.71 o 
   2   5  10        0.01        0.78      0.67 o 
   3   5  10      273.50      268.04      3.42 o 
   4   5  10       25.60       27.04      1.63 o 
   5   5  10       69.63       74.72      2.37 o 
   6   5  10       44.30       48.46      2.34 o 
   0   6  10        0.36        2.07      0.98 o 
   1   6  10       28.89       29.07      1.19 o 
   2   6  10       31.86       34.97      1.26 o 
   3   6  10       49.43       48.80      2.21 o 
   4   6  10       74.01       74.97      2.44 o 
   5   6  10        1.03        0.98      1.09 o 
   1   7  10      311.94      311.38      4.46 o 
   2   7  10      171.21      164.59      3.63 o 
   3   7  10       53.61       58.30      1.86 o 
   4   7  10       53.35       51.98      2.59 o 
   0   8  10      128.83      157.24      3.84 o 
   1   8  10        0.25        1.68      0.92 o 
   2   8  10       39.62       47.94      1.93 o 
   3   8  10        0.15        0.43      1.19 o 
   1   9  10       47.29       46.96      1.91 o 
   2   9  10        0.16        0.48      1.12 o 
   1   1  11       49.21       48.44      0.99 o 
   2   1  11        2.57        2.41      0.68 o 
   3   1  11       33.73       28.81      1.22 o 
   4   1  11       17.94       17.64      1.14 o 
   5   1  11       45.74       43.61      1.65 o 
   6   1  11       61.14       60.15      2.08 o 
   0   2  11       22.95       24.27      1.11 o 
   1   2  11      170.08      169.38      1.96 o 
   2   2  11        9.75        9.84      0.86 o 
   3   2  11      258.07      250.02      3.19 o 
   4   2  11       13.14       11.27      1.02 o 
   5   2  11       18.33       20.41      1.33 o 
   6   2  11        9.92        9.58      1.24 o 
   1   3  11       11.29       13.49      0.77 o 
   2   3  11      210.52      211.64      2.80 o 
   3   3  11       69.06       69.84      1.85 o 
   4   3  11       73.06       72.08      2.17 o 
   5   3  11       93.34       96.04      2.66 o 
   6   3  11        0.90        0.50      1.17 o 
   0   4  11      118.61      121.23      2.47 o 
   1   4  11        4.94        4.51      0.71 o 
   2   4  11      124.14      124.44      2.29 o 
   3   4  11       17.02       14.02      1.23 o 
   4   4  11       96.99      106.95      2.82 o 
   5   4  11       11.12       11.89      1.94 o 
   6   4  11       23.34       25.43      1.75 o 
   1   5  11      116.03      106.83      2.22 o 
   2   5  11       97.84       98.58      2.15 o 
   3   5  11        8.49        9.22      1.08 o 
   4   5  11       27.98       30.47      1.66 o 
   5   5  11        6.68        6.81      1.58 o 
   0   6  11      139.57      132.06      3.14 o 
   1   6  11       38.67       39.70      1.31 o 
   2   6  11       39.81       37.92      1.67 o 
   3   6  11       84.62       81.84      2.51 o 
   4   6  11        1.18        2.12      1.11 o 
   5   6  11        9.90        9.52      1.48 o 
   1   7  11       82.52       92.95      2.14 o 
   2   7  11        0.03       -0.90      0.98 o 
   3   7  11       14.52       14.56      1.42 o 
   4   7  11        9.12       13.19      1.48 o 
   0   8  11      203.74      201.47      6.13 o 
   1   8  11        0.52       -0.07      0.94 o 
   2   8  11       73.41       82.64      2.75 o 
   3   8  11       18.49       23.30      2.18 o 
   1   9  11        2.73        2.44      1.12 o 
   0   0  12       60.31       58.61      2.74 o 
   1   0  12        4.54        3.45      1.20 o 
   2   0  12      210.99      198.91      3.73 o 
   3   0  12       40.60       37.87      1.95 o 
   4   0  12      145.07      140.40      4.66 o 
   5   0  12      110.43      111.21      3.91 o 
   6   0  12        0.22        0.66      1.42 o 
   1   1  12      450.14      463.34      4.33 o 
   2   1  12        0.87        1.14      0.68 o 
   3   1  12      134.52      132.73      2.30 o 
   4   1  12       29.99       30.76      1.40 o 
   5   1  12       16.14       16.00      1.25 o 
   6   1  12       32.21       33.42      1.71 o 
   0   2  12       69.12       66.94      2.33 o 
   1   2  12       44.79       42.32      1.26 o 
   2   2  12       17.29       18.17      1.03 o 
   3   2  12       79.55       79.04      1.86 o 
   4   2  12        5.66        4.36      0.93 o 
   5   2  12        2.00        0.65      0.93 o 
   6   2  12        1.45        3.01      1.09 o 
   1   3  12      169.60      156.58      2.35 o 
   2   3  12       67.10       62.19      2.49 o 
   3   3  12      121.22      121.94      2.26 o 
   4   3  12        6.70        5.09      1.02 o 
   5   3  12       56.15       55.92      2.01 o 
   6   3  12        1.49        2.61      1.23 o 
   0   4  12      232.14      238.01      3.91 o 
   1   4  12       47.88       41.38      1.40 o 
   2   4  12      241.53      244.61      3.60 o 
   3   4  12       87.34       83.91      2.19 o 
   4   4  12       92.13       88.52      2.26 o 
   5   4  12        2.11        2.57      1.11 o 
   1   5  12      312.56      277.18      3.40 o 
   2   5  12        1.54        0.02      0.91 o 
   3   5  12       45.21       52.43      1.92 o 
   4   5  12        0.15        0.26      0.98 o 
   5   5  12        0.05       -0.48      1.09 o 
   0   6  12      292.16      259.77      4.09 o 
   1   6  12        1.09        0.94      0.82 o 
   2   6  12      169.23      164.89      3.78 o 
   3   6  12        0.33        1.56      1.16 o 
   4   6  12       44.80       46.33      2.03 o 
   1   7  12        0.11        0.85      0.94 o 
   2   7  12        7.52        5.83      1.33 o 
   3   7  12       12.39       16.98      1.71 o 
   0   8  12       46.29       40.81      2.34 o 
   1   8  12        1.14        0.07      1.07 o 
   2   8  12        6.30        1.97      1.39 o 
   1   1  13      113.54      114.76      2.65 o 
   2   1  13       87.56       81.74      2.92 o 
   3   1  13        5.93        6.98      0.92 o 
   4   1  13       50.49       49.68      1.80 o 
   5   1  13        5.34        5.27      1.06 o 
   6   1  13        1.86        2.41      1.09 o 
   0   2  13       72.50       70.19      2.29 o 
   1   2  13       24.21       26.67      1.55 o 
   2   2  13       71.28       69.96      1.92 o 
   3   2  13        8.26        7.70      0.94 o 
   4   2  13       88.55       79.07      2.04 o 
   5   2  13       20.67       23.65      1.47 o 
   1   3  13        4.17        5.46      0.97 o 
   2   3  13       13.01       11.81      1.16 o 
   3   3  13        0.01       -0.01      0.90 o 
   4   3  13       68.55       72.46      2.78 o 
   5   3  13        7.56        5.38      1.20 o 
   0   4  13       24.89       18.40      1.68 o 
   1   4  13        7.93        5.38      0.95 o 
   2   4  13       17.53       18.95      1.33 o 
   3   4  13       19.79       18.18      1.40 o 
   4   4  13       12.09       14.11      1.34 o 
   5   4  13        0.17        0.03      1.04 o 
   1   5  13       12.53        9.81      1.13 o 
   2   5  13       15.26       11.72      1.30 o 
   3   5  13        0.67        0.03      1.09 o 
   4   5  13        0.21        0.02      1.08 o 
   0   6  13        1.56        2.15      1.05 o 
   1   6  13        0.76        0.62      0.83 o 
   2   6  13       14.26       15.81      1.54 o 
   3   6  13        0.22       -0.32      1.19 o 
   4   6  13       28.79       32.56      2.16 o 
   1   7  13        5.67        5.57      1.34 o 
   2   7  13       42.34       43.12      2.16 o 
   3   7  13       22.57       30.29      2.07 o 
   0   8  13       68.57       74.30      3.24 o 
   1   8  13        0.31        0.01      1.10 o 
   0   0  14     2102.96     2069.57     29.78 o 
   1   0  14        0.16        4.97      1.60 o 
   2   0  14      660.59      641.42     13.77 o 
   3   0  14        1.69        2.99      1.17 o 
   4   0  14        6.31        3.68      1.37 o 
   5   0  14        2.83        2.22      1.39 o 
   1   1  14      159.13      150.19      3.38 o 
   2   1  14      137.80      119.16      2.91 o 
   3   1  14       58.64       53.26      1.86 o 
   4   1  14       65.15       56.87      1.82 o 
   5   1  14       13.70       13.64      1.30 o 
   0   2  14       18.65       19.10      1.52 o 
   1   2  14        5.01        5.05      1.15 o 
   2   2  14        0.00       -0.75      0.97 o 
   3   2  14        4.50        5.76      1.06 o 
   4   2  14       15.85       14.67      1.25 o 
   5   2  14        0.00       -0.28      0.94 o 
   1   3  14       13.18       16.31      1.42 o 
   2   3  14       47.19       44.17      1.71 o 
   3   3  14        8.12       13.04      1.28 o 
   4   3  14        1.12        2.33      1.06 o 
   5   3  14        2.51        2.87      1.15 o 
   0   4  14      576.16      525.79      8.10 o 
   1   4  14        4.34        3.60      1.15 o 
   2   4  14      328.19      314.79      4.36 o 
   3   4  14        3.68        4.14      1.13 o 
   4   4  14       77.76       83.91      2.81 o 
   1   5  14        0.46       -1.48      1.23 o 
   2   5  14        0.96        0.05      1.23 o 
   3   5  14       11.71       11.51      1.51 o 
   4   5  14        0.39        0.83      1.20 o 
   0   6  14      129.97      137.94      5.44 o 
   1   6  14        0.29       -0.85      1.07 o 
   2   6  14       58.92       57.30      2.35 o 
   3   6  14        0.01        0.58      1.22 o 
   1   7  14        2.13        0.84      1.83 o 
   2   7  14        0.09       -1.72      1.15 o 
   1   1  15      229.17      239.99      4.06 o 
   2   1  15       41.03       41.76      1.97 o 
   3   1  15        1.59        1.39      1.15 o 
   4   1  15       39.14       37.37      1.84 o 
   5   1  15        0.01        0.16      0.99 o 
   0   2  15        8.22        3.57      1.59 o 
   1   2  15       13.41       13.99      1.44 o 
   2   2  15        0.00        1.13      1.09 o 
   3   2  15        4.11        3.62      1.29 o 
   4   2  15        9.81       12.20      1.37 o 
   5   2  15        8.94        9.52      1.34 o 
   1   3  15        4.26        3.36      1.18 o 
   2   3  15       36.41       30.44      1.86 o 
   3   3  15       29.65       27.53      1.78 o 
   4   3  15       41.07       44.55      2.02 o 
   0   4  15       14.91       17.77      2.72 o 
   1   4  15       17.16       14.44      1.50 o 
   2   4  15       12.68       14.44      1.62 o 
   3   4  15       33.06       31.05      1.75 o 
   4   4  15        5.03        4.95      1.39 o 
   1   5  15       10.57        9.91      1.58 o 
   2   5  15        4.83        2.80      1.26 o 
   3   5  15        1.11        0.80      1.16 o 
   0   6  15       19.76       22.67      2.97 o 
   1   6  15        0.00       -0.64      1.64 o 
   2   6  15        6.64        4.83      1.41 o 
   1   7  15        0.13       -0.51      1.88 o 
   0   0  16      177.46      195.08     12.31 o 
   1   0  16        1.29        1.12      1.58 o 
   2   0  16       11.92       12.71      2.12 o 
   3   0  16        0.06        1.07      1.74 o 
   4   0  16       12.85       17.81      2.56 o 
   1   1  16      270.63      247.79      4.27 o 
   2   1  16       18.50       24.14      1.78 o 
   3   1  16      142.03      149.46      4.85 o 
   4   1  16        1.04       -0.06      1.24 o 
   0   2  16        6.46        6.72      3.42 o 
   1   2  16        6.46        6.69      1.42 o 
   2   2  16        1.98        2.72      1.21 o 
   3   2  16       16.25       17.87      1.74 o 
   4   2  16       17.19       16.62      1.79 o 
   1   3  16       14.29       17.99      1.62 o 
   2   3  16       27.61       28.54      1.91 o 
   3   3  16        1.07        1.54      1.30 o 
   4   3  16        1.36        1.37      1.24 o 
   0   4  16       51.88       48.42      5.03 o 
   1   4  16        1.05        0.26      1.18 o 
   2   4  16       38.45       43.77      2.23 o 
   3   4  16        3.69        2.59      1.41 o 
   1   5  16       22.76       19.19      2.19 o 
   2   5  16        0.17        0.64      1.36 o 
   3   5  16        0.85        0.20      1.45 o 
   0   6  16       29.35       25.07      6.24 o 
   1   6  16        0.57       -0.61      1.71 o 
   1   1  17       55.46       50.01      2.16 o 
   2   1  17       11.22       10.62      1.51 o 
   3   1  17        2.27        1.26      1.32 o 
   0   2  17        1.09       -1.13      4.83 o 
   1   2  17       37.72       37.56      2.21 o 
   2   2  17       12.46       10.03      1.55 o 
   3   2  17       71.55       66.57      2.70 o 
   1   3  17        0.04        0.21      1.48 o 
   2   3  17       10.96       12.22      1.63 o 
   3   3  17        0.79        1.99      1.33 o 
   0   4  17        0.68        0.65      3.14 o 
   1   4  17        0.66        0.17      1.60 o 
   2   4  17        1.83        1.95      1.40 o 
   1   5  17       20.40       17.20      2.47 o 
   0   0  18        1.67        4.60      5.20 o 
   1   0  18        7.84       15.19      4.13 o 
   2   0  18        6.60        2.94      1.96 o 
   3   0  18        1.67        3.26      2.07 o 
   1   1  18       26.33       22.29      3.22 o 
   2   1  18        0.82        0.49      1.28 o 
   3   1  18        3.20        3.01      1.77 o 
   0   2  18       69.95       78.89      6.48 o 
   1   2  18       11.86        7.33      2.70 o 
   2   2  18       32.33       36.54      2.19 o 
   1   3  18        1.42       -0.73      2.24 o 
   2   3  18       14.32       16.83      1.82 o 
   0   4  18       68.04       84.81      6.69 o 
   1   4  18        1.57        1.93      2.48 o 
   1   1  19        1.30       -1.63      2.43 o 
   0   2  19        2.19        1.98      3.41 o 
   1   2  19        1.86       -0.25      2.53 o 
                                                 
